# Supplementary material for: The genome of Clostridium difficile 5.3
Source: Gut Pathog. 2014 Feb 24;6:4. doi: 10.1186/1757-4749-6-4 (PMC4234979; doi:10.1186/1757-4749-6-4)
Supplement: Additional file 1 — Listing of gene functions present in Clostridium difficile 5.3 that are not found in the reference strain Clostridium difficile 630. [file 1757-4749-6-4-S1.xls]

## Sheet: Sheet1
Category	Subcategory	Subsystem	Role	Organism A	SS active A	Organism B	SS active B
Amino Acids and Derivatives	Arginine; urea cycle	polyamines	Polyamine Metabolism	Agmatine/putrescine antiporter	associated with agmatine catabolism	<a href=&#39;?page=Annotation&feature=fig|6666666.54620.peg.2950&#39; target=_blank>fig|6666666.54620.peg.2950</a>	yes	<input type=&#39;button&#39; class=&#39;button&#39; value=&#39;find&#39; onclick=&#39;window.open("?page=SearchGene&fr=Agmatine/putrescine antiporter	associated with agmatine catabolism&organism=1496.1&subsystem=Polyamine_Metabolism&template_gene=fig|6666666.54620.peg.2950");&#39;>	no
Amino Acids and Derivatives	Aromatic amino acids and derivatives	Chorismate: Intermediate for synthesis of Tryptophan	PAPA antibiotics	PABA	3-hydroxyanthranilate and more.	Anthranilate synthase	amidotransferase component (EC 4.1.3.27)	<a href=&#39;?page=Annotation&feature=fig|6666666.54620.peg.132&#39; target=_blank>fig|6666666.54620.peg.132</a>	yes	<input type=&#39;button&#39; class=&#39;button&#39; value=&#39;find&#39; onclick=&#39;window.open("?page=SearchGene&fr=Anthranilate synthase	amidotransferase component (EC 4.1.3.27)&organism=1496.1&subsystem=Chorismate:_Intermediate_for_synthesis_of_Tryptophan	_PAPA_antibiotics	_PABA	_3-hydroxyanthranilate_and_more.&template_gene=fig|6666666.54620.peg.132");&#39;>	no
Carbohydrates	Aminosugars	Chitin and N-acetylglucosamine utilization	N-Acetyl-D-glucosamine ABC transport system	permease protein 1	<a href=&#39;?page=Annotation&feature=fig|6666666.54620.peg.2144&#39; target=_blank>fig|6666666.54620.peg.2144</a>	<a href=&#39;?page=Annotation&feature=fig|6666666.54620.peg.2873&#39; target=_blank>fig|6666666.54620.peg.2873</a>	yes	<input type=&#39;button&#39; class=&#39;button&#39; value=&#39;find&#39; onclick=&#39;window.open("?page=SearchGene&fr=N-Acetyl-D-glucosamine ABC transport system	permease protein 1&organism=1496.1&subsystem=Chitin_and_N-acetylglucosamine_utilization&template_gene=fig|6666666.54620.peg.2144");&#39;>	no
Carbohydrates	Aminosugars	Chitin and N-acetylglucosamine utilization	N-acetylglucosamine kinase of eukaryotic type (EC 2.7.1.59)	<a href=&#39;?page=Annotation&feature=fig|6666666.54620.peg.637&#39; target=_blank>fig|6666666.54620.peg.637</a>	yes	<input type=&#39;button&#39; class=&#39;button&#39; value=&#39;find&#39; onclick=&#39;window.open("?page=SearchGene&fr=N-acetylglucosamine kinase of eukaryotic type (EC 2.7.1.59)&organism=1496.1&subsystem=Chitin_and_N-acetylglucosamine_utilization&template_gene=fig|6666666.54620.peg.637");&#39;>	no
Carbohydrates	Aminosugars	Chitin and N-acetylglucosamine utilization	PTS system	N-acetylglucosamine-specific IIB component (EC 2.7.1.69)	<a href=&#39;?page=Annotation&feature=fig|6666666.54620.peg.1820&#39; target=_blank>fig|6666666.54620.peg.1820</a>	yes	<input type=&#39;button&#39; class=&#39;button&#39; value=&#39;find&#39; onclick=&#39;window.open("?page=SearchGene&fr=PTS system	N-acetylglucosamine-specific IIB component (EC 2.7.1.69)&organism=1496.1&subsystem=Chitin_and_N-acetylglucosamine_utilization&template_gene=fig|6666666.54620.peg.1820");&#39;>	no
Carbohydrates	Aminosugars	Chitin and N-acetylglucosamine utilization	PTS system	N-acetylglucosamine-specific IIC component (EC 2.7.1.69)	<a href=&#39;?page=Annotation&feature=fig|6666666.54620.peg.1820&#39; target=_blank>fig|6666666.54620.peg.1820</a>	yes	<input type=&#39;button&#39; class=&#39;button&#39; value=&#39;find&#39; onclick=&#39;window.open("?page=SearchGene&fr=PTS system	N-acetylglucosamine-specific IIC component (EC 2.7.1.69)&organism=1496.1&subsystem=Chitin_and_N-acetylglucosamine_utilization&template_gene=fig|6666666.54620.peg.1820");&#39;>	no
Carbohydrates	Aminosugars	N-Acetyl-Galactosamine and Galactosamine Utilization	Tagatose 1	6-bisphosphate aldolase (EC 4.1.2.40)	<a href=&#39;?page=Annotation&feature=fig|6666666.54620.peg.1805&#39; target=_blank>fig|6666666.54620.peg.1805</a>	<a href=&#39;?page=Annotation&feature=fig|6666666.54620.peg.3409&#39; target=_blank>fig|6666666.54620.peg.3409</a>	yes	<input type=&#39;button&#39; class=&#39;button&#39; value=&#39;find&#39; onclick=&#39;window.open("?page=SearchGene&fr=Tagatose 1	6-bisphosphate aldolase (EC 4.1.2.40)&organism=1496.1&subsystem=N-Acetyl-Galactosamine_and_Galactosamine_Utilization&template_gene=fig|6666666.54620.peg.1805");&#39;>	no
Carbohydrates	Central carbohydrate metabolism	Glycolate	glyoxylate interconversions	Glycolate dehydrogenase (EC 1.1.99.14)	subunit GlcD	<a href=&#39;?page=Annotation&feature=fig|6666666.54620.peg.116&#39; target=_blank>fig|6666666.54620.peg.116</a>	yes	<input type=&#39;button&#39; class=&#39;button&#39; value=&#39;find&#39; onclick=&#39;window.open("?page=SearchGene&fr=Glycolate dehydrogenase (EC 1.1.99.14)	subunit GlcD&organism=1496.1&subsystem=Glycolate	_glyoxylate_interconversions&template_gene=fig|6666666.54620.peg.116");&#39;>	no
Carbohydrates	Central carbohydrate metabolism	Glycolysis and Gluconeogenesis	Phosphoenolpyruvate synthase (EC 2.7.9.2)	<a href=&#39;?page=Annotation&feature=fig|6666666.54620.peg.2339&#39; target=_blank>fig|6666666.54620.peg.2339</a>	yes	<input type=&#39;button&#39; class=&#39;button&#39; value=&#39;find&#39; onclick=&#39;window.open("?page=SearchGene&fr=Phosphoenolpyruvate synthase (EC 2.7.9.2)&organism=1496.1&subsystem=Glycolysis_and_Gluconeogenesis&template_gene=fig|6666666.54620.peg.2339");&#39;>	no
Carbohydrates	Central carbohydrate metabolism	Pyruvate metabolism II: acetyl-CoA	acetogenesis from pyruvate	Acetyl-CoA synthetase (ADP-forming) alpha and beta chains	putative	<a href=&#39;?page=Annotation&feature=fig|6666666.54620.peg.1264&#39; target=_blank>fig|6666666.54620.peg.1264</a>	yes	<input type=&#39;button&#39; class=&#39;button&#39; value=&#39;find&#39; onclick=&#39;window.open("?page=SearchGene&fr=Acetyl-CoA synthetase (ADP-forming) alpha and beta chains	putative&organism=1496.1&subsystem=Pyruvate_metabolism_II:_acetyl-CoA	_acetogenesis_from_pyruvate&template_gene=fig|6666666.54620.peg.1264");&#39;>	no
Carbohydrates	Di- and oligosaccharides	Maltose and Maltodextrin Utilization	Maltose/maltodextrin transport ATP-binding protein MalK (EC 3.6.3.19)	<a href=&#39;?page=Annotation&feature=fig|6666666.54620.peg.2145&#39; target=_blank>fig|6666666.54620.peg.2145</a>	yes	<input type=&#39;button&#39; class=&#39;button&#39; value=&#39;find&#39; onclick=&#39;window.open("?page=SearchGene&fr=Maltose/maltodextrin transport ATP-binding protein MalK (EC 3.6.3.19)&organism=1496.1&subsystem=Maltose_and_Maltodextrin_Utilization&template_gene=fig|6666666.54620.peg.2145");&#39;>	no
Carbohydrates	Di- and oligosaccharides	Maltose and Maltodextrin Utilization	Multiple sugar ABC transporter	ATP-binding protein	<a href=&#39;?page=Annotation&feature=fig|6666666.54620.peg.2145&#39; target=_blank>fig|6666666.54620.peg.2145</a>	<a href=&#39;?page=Annotation&feature=fig|6666666.54620.peg.2775&#39; target=_blank>fig|6666666.54620.peg.2775</a>	yes	<input type=&#39;button&#39; class=&#39;button&#39; value=&#39;find&#39; onclick=&#39;window.open("?page=SearchGene&fr=Multiple sugar ABC transporter	ATP-binding protein&organism=1496.1&subsystem=Maltose_and_Maltodextrin_Utilization&template_gene=fig|6666666.54620.peg.2145");&#39;>	no
Carbohydrates	Di- and oligosaccharides	Maltose and Maltodextrin Utilization	PTS system	maltose and glucose-specific IIA component (EC 2.7.1.69)	<a href=&#39;?page=Annotation&feature=fig|6666666.54620.peg.1847&#39; target=_blank>fig|6666666.54620.peg.1847</a>	yes	<input type=&#39;button&#39; class=&#39;button&#39; value=&#39;find&#39; onclick=&#39;window.open("?page=SearchGene&fr=PTS system	maltose and glucose-specific IIA component (EC 2.7.1.69)&organism=1496.1&subsystem=Maltose_and_Maltodextrin_Utilization&template_gene=fig|6666666.54620.peg.1847");&#39;>	no
Carbohydrates	Monosaccharides	Mannose Metabolism	Phosphomannomutase (EC 5.4.2.8)	<a href=&#39;?page=Annotation&feature=fig|6666666.54620.peg.628&#39; target=_blank>fig|6666666.54620.peg.628</a>	<a href=&#39;?page=Annotation&feature=fig|6666666.54620.peg.1562&#39; target=_blank>fig|6666666.54620.peg.1562</a>	<a href=&#39;?page=Annotation&feature=fig|6666666.54620.peg.2628&#39; target=_blank>fig|6666666.54620.peg.2628</a>	yes	<input type=&#39;button&#39; class=&#39;button&#39; value=&#39;find&#39; onclick=&#39;window.open("?page=SearchGene&fr=Phosphomannomutase (EC 5.4.2.8)&organism=1496.1&subsystem=Mannose_Metabolism&template_gene=fig|6666666.54620.peg.628");&#39;>	no
Carbohydrates	Sugar alcohols	Ethanolamine utilization	Ethanolamine utilization polyhedral-body-like protein EutM	<a href=&#39;?page=Annotation&feature=fig|6666666.54620.peg.984&#39; target=_blank>fig|6666666.54620.peg.984</a>	yes	<input type=&#39;button&#39; class=&#39;button&#39; value=&#39;find&#39; onclick=&#39;window.open("?page=SearchGene&fr=Ethanolamine utilization polyhedral-body-like protein EutM&organism=1496.1&subsystem=Ethanolamine_utilization&template_gene=fig|6666666.54620.peg.984");&#39;>	no
Carbohydrates	Sugar alcohols	Glycerol and Glycerol-3-phosphate Uptake and Utilization	Glycerol-3-phosphate ABC transporter	periplasmic glycerol-3-phosphate-binding protein (TC 3.A.1.1.3)	<a href=&#39;?page=Annotation&feature=fig|6666666.54620.peg.2142&#39; target=_blank>fig|6666666.54620.peg.2142</a>	<a href=&#39;?page=Annotation&feature=fig|6666666.54620.peg.2507&#39; target=_blank>fig|6666666.54620.peg.2507</a>	yes	<input type=&#39;button&#39; class=&#39;button&#39; value=&#39;find&#39; onclick=&#39;window.open("?page=SearchGene&fr=Glycerol-3-phosphate ABC transporter	periplasmic glycerol-3-phosphate-binding protein (TC 3.A.1.1.3)&organism=1496.1&subsystem=Glycerol_and_Glycerol-3-phosphate_Uptake_and_Utilization&template_gene=fig|6666666.54620.peg.2142");&#39;>	no
Cell Wall and Capsule	Capsular and extracellular polysacchrides	Polysaccharide deacetylases	Polysaccharide deacetylase	<a href=&#39;?page=Annotation&feature=fig|6666666.54620.peg.395&#39; target=_blank>fig|6666666.54620.peg.395</a>	<a href=&#39;?page=Annotation&feature=fig|6666666.54620.peg.1499&#39; target=_blank>fig|6666666.54620.peg.1499</a>	<a href=&#39;?page=Annotation&feature=fig|6666666.54620.peg.2011&#39; target=_blank>fig|6666666.54620.peg.2011</a>	yes	<input type=&#39;button&#39; class=&#39;button&#39; value=&#39;find&#39; onclick=&#39;window.open("?page=SearchGene&fr=Polysaccharide deacetylase&organism=1496.1&subsystem=Polysaccharide_deacetylases&template_gene=fig|6666666.54620.peg.395");&#39;>	no
Cell Wall and Capsule	Capsular and extracellular polysacchrides	Rhamnose containing glycans	Glucose-1-phosphate thymidylyltransferase (EC 2.7.7.24)	<a href=&#39;?page=Annotation&feature=fig|6666666.54620.peg.3114&#39; target=_blank>fig|6666666.54620.peg.3114</a>	yes	<input type=&#39;button&#39; class=&#39;button&#39; value=&#39;find&#39; onclick=&#39;window.open("?page=SearchGene&fr=Glucose-1-phosphate thymidylyltransferase (EC 2.7.7.24)&organism=1496.1&subsystem=Rhamnose_containing_glycans&template_gene=fig|6666666.54620.peg.3114");&#39;>	no
Cell Wall and Capsule	Capsular and extracellular polysacchrides	Rhamnose containing glycans	dTDP-4-dehydrorhamnose 3	5-epimerase (EC 5.1.3.13)	<a href=&#39;?page=Annotation&feature=fig|6666666.54620.peg.3115&#39; target=_blank>fig|6666666.54620.peg.3115</a>	yes	<input type=&#39;button&#39; class=&#39;button&#39; value=&#39;find&#39; onclick=&#39;window.open("?page=SearchGene&fr=dTDP-4-dehydrorhamnose 3	5-epimerase (EC 5.1.3.13)&organism=1496.1&subsystem=Rhamnose_containing_glycans&template_gene=fig|6666666.54620.peg.3115");&#39;>	no
Cell Wall and Capsule	Capsular and extracellular polysacchrides	Rhamnose containing glycans	dTDP-4-dehydrorhamnose reductase (EC 1.1.1.133)	<a href=&#39;?page=Annotation&feature=fig|6666666.54620.peg.3113&#39; target=_blank>fig|6666666.54620.peg.3113</a>	yes	<input type=&#39;button&#39; class=&#39;button&#39; value=&#39;find&#39; onclick=&#39;window.open("?page=SearchGene&fr=dTDP-4-dehydrorhamnose reductase (EC 1.1.1.133)&organism=1496.1&subsystem=Rhamnose_containing_glycans&template_gene=fig|6666666.54620.peg.3113");&#39;>	no
Cell Wall and Capsule	Capsular and extracellular polysacchrides	Rhamnose containing glycans	dTDP-glucose 4	6-dehydratase (EC 4.2.1.46)	<a href=&#39;?page=Annotation&feature=fig|6666666.54620.peg.3116&#39; target=_blank>fig|6666666.54620.peg.3116</a>	yes	<input type=&#39;button&#39; class=&#39;button&#39; value=&#39;find&#39; onclick=&#39;window.open("?page=SearchGene&fr=dTDP-glucose 4	6-dehydratase (EC 4.2.1.46)&organism=1496.1&subsystem=Rhamnose_containing_glycans&template_gene=fig|6666666.54620.peg.3116");&#39;>	no
Cell Wall and Capsule	no subcategory	Murein Hydrolases	Membrane-bound lytic murein transglycosylase D precursor (EC 3.2.1.-)	<a href=&#39;?page=Annotation&feature=fig|6666666.54620.peg.3117&#39; target=_blank>fig|6666666.54620.peg.3117</a>	yes	<input type=&#39;button&#39; class=&#39;button&#39; value=&#39;find&#39; onclick=&#39;window.open("?page=SearchGene&fr=Membrane-bound lytic murein transglycosylase D precursor (EC 3.2.1.-)&organism=1496.1&subsystem=Murein_Hydrolases&template_gene=fig|6666666.54620.peg.3117");&#39;>	no
Clustering-based subsystems	Chemotaxis	response regulators	CBSS-323850.3.peg.3142	diguanylate cyclase (GGDEF domain) with PAS/PAC sensor	<a href=&#39;?page=Annotation&feature=fig|6666666.54620.peg.2292&#39; target=_blank>fig|6666666.54620.peg.2292</a>	yes	<input type=&#39;button&#39; class=&#39;button&#39; value=&#39;find&#39; onclick=&#39;window.open("?page=SearchGene&fr=diguanylate cyclase (GGDEF domain) with PAS/PAC sensor&organism=1496.1&subsystem=CBSS-323850.3.peg.3142&template_gene=fig|6666666.54620.peg.2292");&#39;>	no
Clustering-based subsystems	May be related to ADP-phosphoribose and NAD-dependent acetylation	CBSS-216591.1.peg.168	Histone acetyltransferase HPA2 and related acetyltransferases	<a href=&#39;?page=Annotation&feature=fig|6666666.54620.peg.3281&#39; target=_blank>fig|6666666.54620.peg.3281</a>	yes	<input type=&#39;button&#39; class=&#39;button&#39; value=&#39;find&#39; onclick=&#39;window.open("?page=SearchGene&fr=Histone acetyltransferase HPA2 and related acetyltransferases&organism=1496.1&subsystem=CBSS-216591.1.peg.168&template_gene=fig|6666666.54620.peg.3281");&#39;>	no
Clustering-based subsystems	no subcategory	A cluster relating to Tryptophanyl-tRNA synthetase	FIG004556: membrane metalloprotease	<a href=&#39;?page=Annotation&feature=fig|6666666.54620.peg.245&#39; target=_blank>fig|6666666.54620.peg.245</a>	yes	<input type=&#39;button&#39; class=&#39;button&#39; value=&#39;find&#39; onclick=&#39;window.open("?page=SearchGene&fr=FIG004556: membrane metalloprotease&organism=1496.1&subsystem=A_cluster_relating_to_Tryptophanyl-tRNA_synthetase&template_gene=fig|6666666.54620.peg.245");&#39;>	no
Clustering-based subsystems	no subcategory	CBSS-1352.1.peg.856	Negative regulator of phenolic acid metabolism PadR	<a href=&#39;?page=Annotation&feature=fig|6666666.54620.peg.1853&#39; target=_blank>fig|6666666.54620.peg.1853</a>	yes	<input type=&#39;button&#39; class=&#39;button&#39; value=&#39;find&#39; onclick=&#39;window.open("?page=SearchGene&fr=Negative regulator of phenolic acid metabolism PadR&organism=1496.1&subsystem=CBSS-1352.1.peg.856&template_gene=fig|6666666.54620.peg.1853");&#39;>	no
Clustering-based subsystems	no subcategory	CBSS-176299.4.peg.1996A	Bis(5&#39;-nucleosyl)-tetraphosphatase (asymmetrical) (EC 3.6.1.17)	<a href=&#39;?page=Annotation&feature=fig|6666666.54620.peg.2766&#39; target=_blank>fig|6666666.54620.peg.2766</a>	yes	<input type=&#39;button&#39; class=&#39;button&#39; value=&#39;find&#39; onclick=&#39;window.open("?page=SearchGene&fr=Bis(5%27-nucleosyl)-tetraphosphatase (asymmetrical) (EC 3.6.1.17)&organism=1496.1&subsystem=CBSS-176299.4.peg.1996A&template_gene=fig|6666666.54620.peg.2766");&#39;>	no
Clustering-based subsystems	no subcategory	CBSS-257314.1.peg.752	Adenine-specific methyltransferase (EC 2.1.1.72)	<a href=&#39;?page=Annotation&feature=fig|6666666.54620.peg.773&#39; target=_blank>fig|6666666.54620.peg.773</a>	yes	<input type=&#39;button&#39; class=&#39;button&#39; value=&#39;find&#39; onclick=&#39;window.open("?page=SearchGene&fr=Adenine-specific methyltransferase (EC 2.1.1.72)&organism=1496.1&subsystem=CBSS-257314.1.peg.752&template_gene=fig|6666666.54620.peg.773");&#39;>	no
Clustering-based subsystems	no subcategory	CBSS-269801.1.peg.1715	FIG007079: UPF0348 protein family	<a href=&#39;?page=Annotation&feature=fig|6666666.54620.peg.117&#39; target=_blank>fig|6666666.54620.peg.117</a>	yes	<input type=&#39;button&#39; class=&#39;button&#39; value=&#39;find&#39; onclick=&#39;window.open("?page=SearchGene&fr=FIG007079: UPF0348 protein family&organism=1496.1&subsystem=CBSS-269801.1.peg.1715&template_gene=fig|6666666.54620.peg.117");&#39;>	no
Clustering-based subsystems	no subcategory	CBSS-269801.1.peg.1715	FIGfam003972: membrane protein	<a href=&#39;?page=Annotation&feature=fig|6666666.54620.peg.111&#39; target=_blank>fig|6666666.54620.peg.111</a>	yes	<input type=&#39;button&#39; class=&#39;button&#39; value=&#39;find&#39; onclick=&#39;window.open("?page=SearchGene&fr=FIGfam003972: membrane protein&organism=1496.1&subsystem=CBSS-269801.1.peg.1715&template_gene=fig|6666666.54620.peg.111");&#39;>	no
Clustering-based subsystems	no subcategory	CBSS-279010.5.peg.1697	FIG011856: hypothetical protein	<a href=&#39;?page=Annotation&feature=fig|6666666.54620.peg.2964&#39; target=_blank>fig|6666666.54620.peg.2964</a>	yes	<input type=&#39;button&#39; class=&#39;button&#39; value=&#39;find&#39; onclick=&#39;window.open("?page=SearchGene&fr=FIG011856: hypothetical protein&organism=1496.1&subsystem=CBSS-279010.5.peg.1697&template_gene=fig|6666666.54620.peg.2964");&#39;>	no
Clustering-based subsystems	no subcategory	CBSS-331978.3.peg.2915	Preprotein translocase subunit SecG (TC 3.A.5.1.1)	<a href=&#39;?page=Annotation&feature=fig|6666666.54620.peg.1922&#39; target=_blank>fig|6666666.54620.peg.1922</a>	yes	<input type=&#39;button&#39; class=&#39;button&#39; value=&#39;find&#39; onclick=&#39;window.open("?page=SearchGene&fr=Preprotein translocase subunit SecG (TC 3.A.5.1.1)&organism=1496.1&subsystem=CBSS-331978.3.peg.2915&template_gene=fig|6666666.54620.peg.1922");&#39;>	no
Clustering-based subsystems	no subcategory	CBSS-350688.3.peg.1509	FIG007697: hypothetical protein	<a href=&#39;?page=Annotation&feature=fig|6666666.54620.peg.273&#39; target=_blank>fig|6666666.54620.peg.273</a>	yes	<input type=&#39;button&#39; class=&#39;button&#39; value=&#39;find&#39; onclick=&#39;window.open("?page=SearchGene&fr=FIG007697: hypothetical protein&organism=1496.1&subsystem=CBSS-350688.3.peg.1509&template_gene=fig|6666666.54620.peg.273");&#39;>	no
Clustering-based subsystems	no subcategory	CBSS-479436.4.peg.472	FIG099352: hypothetical protein	<a href=&#39;?page=Annotation&feature=fig|6666666.54620.peg.3085&#39; target=_blank>fig|6666666.54620.peg.3085</a>	yes	<input type=&#39;button&#39; class=&#39;button&#39; value=&#39;find&#39; onclick=&#39;window.open("?page=SearchGene&fr=FIG099352: hypothetical protein&organism=1496.1&subsystem=CBSS-479436.4.peg.472&template_gene=fig|6666666.54620.peg.3085");&#39;>	no
Clustering-based subsystems	no subcategory	CBSS-521098.4.peg.1460	FIG001614: Membrane protein	<a href=&#39;?page=Annotation&feature=fig|6666666.54620.peg.780&#39; target=_blank>fig|6666666.54620.peg.780</a>	yes	<input type=&#39;button&#39; class=&#39;button&#39; value=&#39;find&#39; onclick=&#39;window.open("?page=SearchGene&fr=FIG001614: Membrane protein&organism=1496.1&subsystem=CBSS-521098.4.peg.1460&template_gene=fig|6666666.54620.peg.780");&#39;>	no
Clustering-based subsystems	no subcategory	CBSS-521098.4.peg.1460	FIG015373: Membrane protein	<a href=&#39;?page=Annotation&feature=fig|6666666.54620.peg.781&#39; target=_blank>fig|6666666.54620.peg.781</a>	yes	<input type=&#39;button&#39; class=&#39;button&#39; value=&#39;find&#39; onclick=&#39;window.open("?page=SearchGene&fr=FIG015373: Membrane protein&organism=1496.1&subsystem=CBSS-521098.4.peg.1460&template_gene=fig|6666666.54620.peg.781");&#39;>	no
Clustering-based subsystems	no subcategory	CBSS-56780.10.peg.1536	Magnesium and cobalt efflux protein CorC	<a href=&#39;?page=Annotation&feature=fig|6666666.54620.peg.10&#39; target=_blank>fig|6666666.54620.peg.10</a>	<a href=&#39;?page=Annotation&feature=fig|6666666.54620.peg.1647&#39; target=_blank>fig|6666666.54620.peg.1647</a>	yes	<input type=&#39;button&#39; class=&#39;button&#39; value=&#39;find&#39; onclick=&#39;window.open("?page=SearchGene&fr=Magnesium and cobalt efflux protein CorC&organism=1496.1&subsystem=CBSS-56780.10.peg.1536&template_gene=fig|6666666.54620.peg.10");&#39;>	no
Cofactors	Vitamins	Prosthetic Groups	Pigments	Biotin	Biotin biosynthesis	3-ketoacyl-CoA thiolase (EC 2.3.1.16)	<a href=&#39;?page=Annotation&feature=fig|6666666.54620.peg.1697&#39; target=_blank>fig|6666666.54620.peg.1697</a>	yes	<input type=&#39;button&#39; class=&#39;button&#39; value=&#39;find&#39; onclick=&#39;window.open("?page=SearchGene&fr=3-ketoacyl-CoA thiolase (EC 2.3.1.16)&organism=1496.1&subsystem=Biotin_biosynthesis&template_gene=fig|6666666.54620.peg.1697");&#39;>	no
Cofactors	Vitamins	Prosthetic Groups	Pigments	Biotin	Biotin biosynthesis	ATPase component BioM of energizing module of biotin ECF transporter	<a href=&#39;?page=Annotation&feature=fig|6666666.54620.peg.2061&#39; target=_blank>fig|6666666.54620.peg.2061</a>	yes	<input type=&#39;button&#39; class=&#39;button&#39; value=&#39;find&#39; onclick=&#39;window.open("?page=SearchGene&fr=ATPase component BioM of energizing module of biotin ECF transporter&organism=1496.1&subsystem=Biotin_biosynthesis&template_gene=fig|6666666.54620.peg.2061");&#39;>	no
Cofactors	Vitamins	Prosthetic Groups	Pigments	Biotin	Biotin biosynthesis	predicted biotin regulatory protein BioR (GntR family)	<a href=&#39;?page=Annotation&feature=fig|6666666.54620.peg.41&#39; target=_blank>fig|6666666.54620.peg.41</a>	<a href=&#39;?page=Annotation&feature=fig|6666666.54620.peg.3525&#39; target=_blank>fig|6666666.54620.peg.3525</a>	yes	<input type=&#39;button&#39; class=&#39;button&#39; value=&#39;find&#39; onclick=&#39;window.open("?page=SearchGene&fr=predicted biotin regulatory protein BioR (GntR family)&organism=1496.1&subsystem=Biotin_biosynthesis&template_gene=fig|6666666.54620.peg.41");&#39;>	no
Cofactors	Vitamins	Prosthetic Groups	Pigments	Folate and pterines	5-FCL-like protein	Dihydrofolate reductase (EC 1.5.1.3)	<a href=&#39;?page=Annotation&feature=fig|6666666.54620.peg.1604&#39; target=_blank>fig|6666666.54620.peg.1604</a>	yes	<input type=&#39;button&#39; class=&#39;button&#39; value=&#39;find&#39; onclick=&#39;window.open("?page=SearchGene&fr=Dihydrofolate reductase (EC 1.5.1.3)&organism=1496.1&subsystem=5-FCL-like_protein&template_gene=fig|6666666.54620.peg.1604");&#39;>	no
Cofactors	Vitamins	Prosthetic Groups	Pigments	Pyridoxine	Pyridoxin (Vitamin B6) Biosynthesis	Pyridoxamine 5&#39;-phosphate oxidase (EC 1.4.3.5)	<a href=&#39;?page=Annotation&feature=fig|6666666.54620.peg.424&#39; target=_blank>fig|6666666.54620.peg.424</a>	yes	<input type=&#39;button&#39; class=&#39;button&#39; value=&#39;find&#39; onclick=&#39;window.open("?page=SearchGene&fr=Pyridoxamine 5%27-phosphate oxidase (EC 1.4.3.5)&organism=1496.1&subsystem=Pyridoxin_(Vitamin_B6)_Biosynthesis&template_gene=fig|6666666.54620.peg.424");&#39;>	no
Cofactors	Vitamins	Prosthetic Groups	Pigments	Riboflavin	FMN	FAD	Riboflavin	FMN and FAD metabolism	5-Amino-6-(5&#39;-phosphoribitylamino)uracil phosphatase	<a href=&#39;?page=Annotation&feature=fig|6666666.54620.peg.3099&#39; target=_blank>fig|6666666.54620.peg.3099</a>	yes	<input type=&#39;button&#39; class=&#39;button&#39; value=&#39;find&#39; onclick=&#39;window.open("?page=SearchGene&fr=5-Amino-6-(5%27-phosphoribitylamino)uracil phosphatase&organism=1496.1&subsystem=Riboflavin	_FMN_and_FAD_metabolism&template_gene=fig|6666666.54620.peg.3099");&#39;>	no
Cofactors	Vitamins	Prosthetic Groups	Pigments	no subcategory	Thiamin biosynthesis	Sulfur carrier protein adenylyltransferase ThiF	<a href=&#39;?page=Annotation&feature=fig|6666666.54620.peg.807&#39; target=_blank>fig|6666666.54620.peg.807</a>	yes	<input type=&#39;button&#39; class=&#39;button&#39; value=&#39;find&#39; onclick=&#39;window.open("?page=SearchGene&fr=Sulfur carrier protein adenylyltransferase ThiF&organism=1496.1&subsystem=Thiamin_biosynthesis&template_gene=fig|6666666.54620.peg.807");&#39;>	no
DNA Metabolism	DNA repair	DNA Repair Base Excision	DNA ligase (EC 6.5.1.2)	<a href=&#39;?page=Annotation&feature=fig|6666666.54620.peg.2072&#39; target=_blank>fig|6666666.54620.peg.2072</a>	yes	<input type=&#39;button&#39; class=&#39;button&#39; value=&#39;find&#39; onclick=&#39;window.open("?page=SearchGene&fr=DNA ligase (EC 6.5.1.2)&organism=1496.1&subsystem=DNA_Repair_Base_Excision&template_gene=fig|6666666.54620.peg.2072");&#39;>	no
DNA Metabolism	no subcategory	Restriction-Modification System	Type I restriction-modification system	DNA-methyltransferase subunit M (EC 2.1.1.72)	<a href=&#39;?page=Annotation&feature=fig|6666666.54620.peg.1804&#39; target=_blank>fig|6666666.54620.peg.1804</a>	yes	<input type=&#39;button&#39; class=&#39;button&#39; value=&#39;find&#39; onclick=&#39;window.open("?page=SearchGene&fr=Type I restriction-modification system	DNA-methyltransferase subunit M (EC 2.1.1.72)&organism=1496.1&subsystem=Restriction-Modification_System&template_gene=fig|6666666.54620.peg.1804");&#39;>	no
DNA Metabolism	no subcategory	Restriction-Modification System	Type I restriction-modification system	restriction subunit R (EC 3.1.21.3)	<a href=&#39;?page=Annotation&feature=fig|6666666.54620.peg.1799&#39; target=_blank>fig|6666666.54620.peg.1799</a>	yes	<input type=&#39;button&#39; class=&#39;button&#39; value=&#39;find&#39; onclick=&#39;window.open("?page=SearchGene&fr=Type I restriction-modification system	restriction subunit R (EC 3.1.21.3)&organism=1496.1&subsystem=Restriction-Modification_System&template_gene=fig|6666666.54620.peg.1799");&#39;>	no
DNA Metabolism	no subcategory	Restriction-Modification System	Type I restriction-modification system	specificity subunit S (EC 3.1.21.3)	<a href=&#39;?page=Annotation&feature=fig|6666666.54620.peg.1803&#39; target=_blank>fig|6666666.54620.peg.1803</a>	yes	<input type=&#39;button&#39; class=&#39;button&#39; value=&#39;find&#39; onclick=&#39;window.open("?page=SearchGene&fr=Type I restriction-modification system	specificity subunit S (EC 3.1.21.3)&organism=1496.1&subsystem=Restriction-Modification_System&template_gene=fig|6666666.54620.peg.1803");&#39;>	no
Dormancy and Sporulation	no subcategory	Sporulation gene orphans	Stage II sporulation protein M (SpoIIM)	<a href=&#39;?page=Annotation&feature=fig|6666666.54620.peg.165&#39; target=_blank>fig|6666666.54620.peg.165</a>	yes	<input type=&#39;button&#39; class=&#39;button&#39; value=&#39;find&#39; onclick=&#39;window.open("?page=SearchGene&fr=Stage II sporulation protein M (SpoIIM)&organism=1496.1&subsystem=Sporulation_gene_orphans&template_gene=fig|6666666.54620.peg.165");&#39;>	no
Fatty Acids	Lipids	and Isoprenoids	Fatty acids	Fatty Acid Biosynthesis FASII	Acetyl-coenzyme A carboxyl transferase alpha chain (EC 6.4.1.2)	<a href=&#39;?page=Annotation&feature=fig|6666666.54620.peg.1004&#39; target=_blank>fig|6666666.54620.peg.1004</a>	yes	<input type=&#39;button&#39; class=&#39;button&#39; value=&#39;find&#39; onclick=&#39;window.open("?page=SearchGene&fr=Acetyl-coenzyme A carboxyl transferase alpha chain (EC 6.4.1.2)&organism=1496.1&subsystem=Fatty_Acid_Biosynthesis_FASII&template_gene=fig|6666666.54620.peg.1004");&#39;>	no
Iron acquisition and metabolism	no subcategory	Heme	hemin uptake and utilization systems in GramPositives	Two-component response regulator SA14-24	<a href=&#39;?page=Annotation&feature=fig|6666666.54620.peg.3576&#39; target=_blank>fig|6666666.54620.peg.3576</a>	yes	<input type=&#39;button&#39; class=&#39;button&#39; value=&#39;find&#39; onclick=&#39;window.open("?page=SearchGene&fr=Two-component response regulator SA14-24&organism=1496.1&subsystem=Heme	_hemin_uptake_and_utilization_systems_in_GramPositives&template_gene=fig|6666666.54620.peg.3576");&#39;>	no
Iron acquisition and metabolism	no subcategory	Iron acquisition in Streptococcus	Ferric iron ABC transporter	permease protein	<a href=&#39;?page=Annotation&feature=fig|6666666.54620.peg.1677&#39; target=_blank>fig|6666666.54620.peg.1677</a>	<a href=&#39;?page=Annotation&feature=fig|6666666.54620.peg.3492&#39; target=_blank>fig|6666666.54620.peg.3492</a>	yes	<input type=&#39;button&#39; class=&#39;button&#39; value=&#39;find&#39; onclick=&#39;window.open("?page=SearchGene&fr=Ferric iron ABC transporter	permease protein&organism=1496.1&subsystem=Iron_acquisition_in_Streptococcus&template_gene=fig|6666666.54620.peg.1677");&#39;>	no
Membrane Transport	ABC transporters	ABC transporter oligopeptide (TC 3.A.1.5.1)	Oligopeptide ABC transporter	periplasmic oligopeptide-binding protein OppA (TC 3.A.1.5.1)	<a href=&#39;?page=Annotation&feature=fig|6666666.54620.peg.2607&#39; target=_blank>fig|6666666.54620.peg.2607</a>	<a href=&#39;?page=Annotation&feature=fig|6666666.54620.peg.2994&#39; target=_blank>fig|6666666.54620.peg.2994</a>	yes	<input type=&#39;button&#39; class=&#39;button&#39; value=&#39;find&#39; onclick=&#39;window.open("?page=SearchGene&fr=Oligopeptide ABC transporter	periplasmic oligopeptide-binding protein OppA (TC 3.A.1.5.1)&organism=1496.1&subsystem=ABC_transporter_oligopeptide_(TC_3.A.1.5.1)&template_gene=fig|6666666.54620.peg.2607");&#39;>	no
Miscellaneous	no subcategory	Muconate lactonizing enzyme family	Muconate cycloisomerase (EC 5.5.1.1)	<a href=&#39;?page=Annotation&feature=fig|6666666.54620.peg.344&#39; target=_blank>fig|6666666.54620.peg.344</a>	yes	<input type=&#39;button&#39; class=&#39;button&#39; value=&#39;find&#39; onclick=&#39;window.open("?page=SearchGene&fr=Muconate cycloisomerase (EC 5.5.1.1)&organism=1496.1&subsystem=Muconate_lactonizing_enzyme_family&template_gene=fig|6666666.54620.peg.344");&#39;>	no
Nitrogen Metabolism	no subcategory	Nitrate and nitrite ammonification	Polyferredoxin NapH (periplasmic nitrate reductase)	<a href=&#39;?page=Annotation&feature=fig|6666666.54620.peg.472&#39; target=_blank>fig|6666666.54620.peg.472</a>	yes	<input type=&#39;button&#39; class=&#39;button&#39; value=&#39;find&#39; onclick=&#39;window.open("?page=SearchGene&fr=Polyferredoxin NapH (periplasmic nitrate reductase)&organism=1496.1&subsystem=Nitrate_and_nitrite_ammonification&template_gene=fig|6666666.54620.peg.472");&#39;>	no
Nucleosides and Nucleotides	Purines	Purine conversions	Nucleotide pyrophosphatase (EC 3.6.1.9)	<a href=&#39;?page=Annotation&feature=fig|6666666.54620.peg.2141&#39; target=_blank>fig|6666666.54620.peg.2141</a>	yes	<input type=&#39;button&#39; class=&#39;button&#39; value=&#39;find&#39; onclick=&#39;window.open("?page=SearchGene&fr=Nucleotide pyrophosphatase (EC 3.6.1.9)&organism=1496.1&subsystem=Purine_conversions&template_gene=fig|6666666.54620.peg.2141");&#39;>	no
Nucleosides and Nucleotides	Purines	Purine conversions	Possible hypoxanthine oxidase XdhD (EC 1.-.-.-)	<a href=&#39;?page=Annotation&feature=fig|6666666.54620.peg.1146&#39; target=_blank>fig|6666666.54620.peg.1146</a>	<a href=&#39;?page=Annotation&feature=fig|6666666.54620.peg.1166&#39; target=_blank>fig|6666666.54620.peg.1166</a>	yes	<input type=&#39;button&#39; class=&#39;button&#39; value=&#39;find&#39; onclick=&#39;window.open("?page=SearchGene&fr=Possible hypoxanthine oxidase XdhD (EC 1.-.-.-)&organism=1496.1&subsystem=Purine_conversions&template_gene=fig|6666666.54620.peg.1146");&#39;>	no
Phages	Prophages	Transposable elements	Plasmids	Phages	Prophages	Phage baseplate proteins	Phage baseplate	<a href=&#39;?page=Annotation&feature=fig|6666666.54620.peg.323&#39; target=_blank>fig|6666666.54620.peg.323</a>	<a href=&#39;?page=Annotation&feature=fig|6666666.54620.peg.598&#39; target=_blank>fig|6666666.54620.peg.598</a>	<a href=&#39;?page=Annotation&feature=fig|6666666.54620.peg.599&#39; target=_blank>fig|6666666.54620.peg.599</a>	yes	<input type=&#39;button&#39; class=&#39;button&#39; value=&#39;find&#39; onclick=&#39;window.open("?page=SearchGene&fr=Phage baseplate&organism=1496.1&subsystem=Phage_baseplate_proteins&template_gene=fig|6666666.54620.peg.323");&#39;>	no
Phages	Prophages	Transposable elements	Plasmids	Phages	Prophages	Phage capsid proteins	Phage capsid and scaffold	<a href=&#39;?page=Annotation&feature=fig|6666666.54620.peg.576&#39; target=_blank>fig|6666666.54620.peg.576</a>	<a href=&#39;?page=Annotation&feature=fig|6666666.54620.peg.581&#39; target=_blank>fig|6666666.54620.peg.581</a>	<a href=&#39;?page=Annotation&feature=fig|6666666.54620.peg.602&#39; target=_blank>fig|6666666.54620.peg.602</a>	yes	<input type=&#39;button&#39; class=&#39;button&#39; value=&#39;find&#39; onclick=&#39;window.open("?page=SearchGene&fr=Phage capsid and scaffold&organism=1496.1&subsystem=Phage_capsid_proteins&template_gene=fig|6666666.54620.peg.576");&#39;>	no
Phages	Prophages	Transposable elements	Plasmids	Phages	Prophages	Phage capsid proteins	Phage capsid protein	<a href=&#39;?page=Annotation&feature=fig|6666666.54620.peg.754&#39; target=_blank>fig|6666666.54620.peg.754</a>	yes	<input type=&#39;button&#39; class=&#39;button&#39; value=&#39;find&#39; onclick=&#39;window.open("?page=SearchGene&fr=Phage capsid protein&organism=1496.1&subsystem=Phage_capsid_proteins&template_gene=fig|6666666.54620.peg.754");&#39;>	no
Phages	Prophages	Transposable elements	Plasmids	Phages	Prophages	Phage introns	HNH homing endonuclease	<a href=&#39;?page=Annotation&feature=fig|6666666.54620.peg.612&#39; target=_blank>fig|6666666.54620.peg.612</a>	yes	<input type=&#39;button&#39; class=&#39;button&#39; value=&#39;find&#39; onclick=&#39;window.open("?page=SearchGene&fr=HNH homing endonuclease&organism=1496.1&subsystem=Phage_introns&template_gene=fig|6666666.54620.peg.612");&#39;>	no
Phages	Prophages	Transposable elements	Plasmids	Phages	Prophages	Phage packaging machinery	Phage portal protein	<a href=&#39;?page=Annotation&feature=fig|6666666.54620.peg.572&#39; target=_blank>fig|6666666.54620.peg.572</a>	<a href=&#39;?page=Annotation&feature=fig|6666666.54620.peg.752&#39; target=_blank>fig|6666666.54620.peg.752</a>	yes	<input type=&#39;button&#39; class=&#39;button&#39; value=&#39;find&#39; onclick=&#39;window.open("?page=SearchGene&fr=Phage portal protein&organism=1496.1&subsystem=Phage_packaging_machinery&template_gene=fig|6666666.54620.peg.572");&#39;>	no
Phages	Prophages	Transposable elements	Plasmids	Phages	Prophages	Phage packaging machinery	Phage terminase large subunit	<a href=&#39;?page=Annotation&feature=fig|6666666.54620.peg.751&#39; target=_blank>fig|6666666.54620.peg.751</a>	yes	<input type=&#39;button&#39; class=&#39;button&#39; value=&#39;find&#39; onclick=&#39;window.open("?page=SearchGene&fr=Phage terminase large subunit&organism=1496.1&subsystem=Phage_packaging_machinery&template_gene=fig|6666666.54620.peg.751");&#39;>	no
Phages	Prophages	Transposable elements	Plasmids	Phages	Prophages	Phage packaging machinery	Phage terminase	large subunit	<a href=&#39;?page=Annotation&feature=fig|6666666.54620.peg.571&#39; target=_blank>fig|6666666.54620.peg.571</a>	yes	<input type=&#39;button&#39; class=&#39;button&#39; value=&#39;find&#39; onclick=&#39;window.open("?page=SearchGene&fr=Phage terminase	large subunit&organism=1496.1&subsystem=Phage_packaging_machinery&template_gene=fig|6666666.54620.peg.571");&#39;>	no
Phages	Prophages	Transposable elements	Plasmids	Phages	Prophages	Phage packaging machinery	Phage terminase	small subunit	<a href=&#39;?page=Annotation&feature=fig|6666666.54620.peg.570&#39; target=_blank>fig|6666666.54620.peg.570</a>	yes	<input type=&#39;button&#39; class=&#39;button&#39; value=&#39;find&#39; onclick=&#39;window.open("?page=SearchGene&fr=Phage terminase	small subunit&organism=1496.1&subsystem=Phage_packaging_machinery&template_gene=fig|6666666.54620.peg.570");&#39;>	no
Phages	Prophages	Transposable elements	Plasmids	Phages	Prophages	Phage replication	Phage replication initiation protein	<a href=&#39;?page=Annotation&feature=fig|6666666.54620.peg.556&#39; target=_blank>fig|6666666.54620.peg.556</a>	yes	<input type=&#39;button&#39; class=&#39;button&#39; value=&#39;find&#39; onclick=&#39;window.open("?page=SearchGene&fr=Phage replication initiation protein&organism=1496.1&subsystem=Phage_replication&template_gene=fig|6666666.54620.peg.556");&#39;>	no
Phages	Prophages	Transposable elements	Plasmids	Phages	Prophages	Phage tail fiber proteins	Phage tail fiber protein	<a href=&#39;?page=Annotation&feature=fig|6666666.54620.peg.577&#39; target=_blank>fig|6666666.54620.peg.577</a>	<a href=&#39;?page=Annotation&feature=fig|6666666.54620.peg.601&#39; target=_blank>fig|6666666.54620.peg.601</a>	yes	<input type=&#39;button&#39; class=&#39;button&#39; value=&#39;find&#39; onclick=&#39;window.open("?page=SearchGene&fr=Phage tail fiber protein&organism=1496.1&subsystem=Phage_tail_fiber_proteins&template_gene=fig|6666666.54620.peg.577");&#39;>	no
Phages	Prophages	Transposable elements	Plasmids	Phages	Prophages	Phage tail fiber proteins	Phage tail fibers	<a href=&#39;?page=Annotation&feature=fig|6666666.54620.peg.315&#39; target=_blank>fig|6666666.54620.peg.315</a>	<a href=&#39;?page=Annotation&feature=fig|6666666.54620.peg.585&#39; target=_blank>fig|6666666.54620.peg.585</a>	<a href=&#39;?page=Annotation&feature=fig|6666666.54620.peg.600&#39; target=_blank>fig|6666666.54620.peg.600</a>	yes	<input type=&#39;button&#39; class=&#39;button&#39; value=&#39;find&#39; onclick=&#39;window.open("?page=SearchGene&fr=Phage tail fibers&organism=1496.1&subsystem=Phage_tail_fiber_proteins&template_gene=fig|6666666.54620.peg.315");&#39;>	no
Phages	Prophages	Transposable elements	Plasmids	Phages	Prophages	Phage tail proteins	Phage tail length tape-measure protein	<a href=&#39;?page=Annotation&feature=fig|6666666.54620.peg.593&#39; target=_blank>fig|6666666.54620.peg.593</a>	<a href=&#39;?page=Annotation&feature=fig|6666666.54620.peg.763&#39; target=_blank>fig|6666666.54620.peg.763</a>	yes	<input type=&#39;button&#39; class=&#39;button&#39; value=&#39;find&#39; onclick=&#39;window.open("?page=SearchGene&fr=Phage tail length tape-measure protein&organism=1496.1&subsystem=Phage_tail_proteins&template_gene=fig|6666666.54620.peg.593");&#39;>	no
Phosphorus Metabolism	no subcategory	Alkylphosphonate utilization	PhnO protein	<a href=&#39;?page=Annotation&feature=fig|6666666.54620.peg.1095&#39; target=_blank>fig|6666666.54620.peg.1095</a>	yes	<input type=&#39;button&#39; class=&#39;button&#39; value=&#39;find&#39; onclick=&#39;window.open("?page=SearchGene&fr=PhnO protein&organism=1496.1&subsystem=Alkylphosphonate_utilization&template_gene=fig|6666666.54620.peg.1095");&#39;>	no
Protein Metabolism	Protein biosynthesis	Ribosome biogenesis bacterial	Ribosomal-protein-L7p-serine acetyltransferase	<a href=&#39;?page=Annotation&feature=fig|6666666.54620.peg.1293&#39; target=_blank>fig|6666666.54620.peg.1293</a>	yes	<input type=&#39;button&#39; class=&#39;button&#39; value=&#39;find&#39; onclick=&#39;window.open("?page=SearchGene&fr=Ribosomal-protein-L7p-serine acetyltransferase&organism=1496.1&subsystem=Ribosome_biogenesis_bacterial&template_gene=fig|6666666.54620.peg.1293");&#39;>	no
Protein Metabolism	Protein processing and modification	Inteins	intein-containing	<a href=&#39;?page=Annotation&feature=fig|6666666.54620.peg.751&#39; target=_blank>fig|6666666.54620.peg.751</a>	yes	<input type=&#39;button&#39; class=&#39;button&#39; value=&#39;find&#39; onclick=&#39;window.open("?page=SearchGene&fr=intein-containing&organism=1496.1&subsystem=Inteins&template_gene=fig|6666666.54620.peg.751");&#39;>	no
RNA Metabolism	Transcription	Transcription initiation	bacterial sigma factors	Serine protease precursor MucD/AlgY associated with sigma factor RpoE	<a href=&#39;?page=Annotation&feature=fig|6666666.54620.peg.686&#39; target=_blank>fig|6666666.54620.peg.686</a>	yes	<input type=&#39;button&#39; class=&#39;button&#39; value=&#39;find&#39; onclick=&#39;window.open("?page=SearchGene&fr=Serine protease precursor MucD/AlgY associated with sigma factor RpoE&organism=1496.1&subsystem=Transcription_initiation	_bacterial_sigma_factors&template_gene=fig|6666666.54620.peg.686");&#39;>	no
Regulation and Cell signaling	Programmed Cell Death and Toxin-antitoxin Systems	Toxin-antitoxin replicon stabilization systems	HigA protein (antitoxin to HigB)	<a href=&#39;?page=Annotation&feature=fig|6666666.54620.peg.2181&#39; target=_blank>fig|6666666.54620.peg.2181</a>	<a href=&#39;?page=Annotation&feature=fig|6666666.54620.peg.3188&#39; target=_blank>fig|6666666.54620.peg.3188</a>	yes	<input type=&#39;button&#39; class=&#39;button&#39; value=&#39;find&#39; onclick=&#39;window.open("?page=SearchGene&fr=HigA protein (antitoxin to HigB)&organism=1496.1&subsystem=Toxin-antitoxin_replicon_stabilization_systems&template_gene=fig|6666666.54620.peg.2181");&#39;>	no
Regulation and Cell signaling	no subcategory	BOX elements in Streptococci	BOX elements	<a href=&#39;?page=Annotation&feature=fig|6666666.54620.peg.1156&#39; target=_blank>fig|6666666.54620.peg.1156</a>	yes	<input type=&#39;button&#39; class=&#39;button&#39; value=&#39;find&#39; onclick=&#39;window.open("?page=SearchGene&fr=BOX elements&organism=1496.1&subsystem=BOX_elements_in_Streptococci&template_gene=fig|6666666.54620.peg.1156");&#39;>	no
Regulation and Cell signaling	no subcategory	HPr catabolite repression system	Catabolite repression HPr-like protein Crh	<a href=&#39;?page=Annotation&feature=fig|6666666.54620.peg.1537&#39; target=_blank>fig|6666666.54620.peg.1537</a>	yes	<input type=&#39;button&#39; class=&#39;button&#39; value=&#39;find&#39; onclick=&#39;window.open("?page=SearchGene&fr=Catabolite repression HPr-like protein Crh&organism=1496.1&subsystem=HPr_catabolite_repression_system&template_gene=fig|6666666.54620.peg.1537");&#39;>	no
Regulation and Cell signaling	no subcategory	LysR-family proteins in Escherichia coli	Chromosome initiation inhibitor	<a href=&#39;?page=Annotation&feature=fig|6666666.54620.peg.2655&#39; target=_blank>fig|6666666.54620.peg.2655</a>	<a href=&#39;?page=Annotation&feature=fig|6666666.54620.peg.3034&#39; target=_blank>fig|6666666.54620.peg.3034</a>	yes	<input type=&#39;button&#39; class=&#39;button&#39; value=&#39;find&#39; onclick=&#39;window.open("?page=SearchGene&fr=Chromosome initiation inhibitor&organism=1496.1&subsystem=LysR-family_proteins_in_Escherichia_coli&template_gene=fig|6666666.54620.peg.2655");&#39;>	no
Regulation and Cell signaling	no subcategory	cAMP signaling in bacteria	Prophage Clp protease-like protein	<a href=&#39;?page=Annotation&feature=fig|6666666.54620.peg.753&#39; target=_blank>fig|6666666.54620.peg.753</a>	yes	<input type=&#39;button&#39; class=&#39;button&#39; value=&#39;find&#39; onclick=&#39;window.open("?page=SearchGene&fr=Prophage Clp protease-like protein&organism=1496.1&subsystem=cAMP_signaling_in_bacteria&template_gene=fig|6666666.54620.peg.753");&#39;>	no
Respiration	Electron accepting reactions	Anaerobic respiratory reductases	Ferredoxin reductase	<a href=&#39;?page=Annotation&feature=fig|6666666.54620.peg.2164&#39; target=_blank>fig|6666666.54620.peg.2164</a>	yes	<input type=&#39;button&#39; class=&#39;button&#39; value=&#39;find&#39; onclick=&#39;window.open("?page=SearchGene&fr=Ferredoxin reductase&organism=1496.1&subsystem=Anaerobic_respiratory_reductases&template_gene=fig|6666666.54620.peg.2164");&#39;>	no
Respiration	no subcategory	Biogenesis of c-type cytochromes	Cytochrome c-type biogenesis protein CcdA (DsbD analog)	<a href=&#39;?page=Annotation&feature=fig|6666666.54620.peg.1736&#39; target=_blank>fig|6666666.54620.peg.1736</a>	yes	<input type=&#39;button&#39; class=&#39;button&#39; value=&#39;find&#39; onclick=&#39;window.open("?page=SearchGene&fr=Cytochrome c-type biogenesis protein CcdA (DsbD analog)&organism=1496.1&subsystem=Biogenesis_of_c-type_cytochromes&template_gene=fig|6666666.54620.peg.1736");&#39;>	no
Respiration	no subcategory	Biogenesis of c-type cytochromes	Cytochrome c-type biogenesis protein ResA	<a href=&#39;?page=Annotation&feature=fig|6666666.54620.peg.1736&#39; target=_blank>fig|6666666.54620.peg.1736</a>	yes	<input type=&#39;button&#39; class=&#39;button&#39; value=&#39;find&#39; onclick=&#39;window.open("?page=SearchGene&fr=Cytochrome c-type biogenesis protein ResA&organism=1496.1&subsystem=Biogenesis_of_c-type_cytochromes&template_gene=fig|6666666.54620.peg.1736");&#39;>	no
Respiration	no subcategory	Biogenesis of c-type cytochromes	Thiol:disulfide oxidoreductase related to ResA	<a href=&#39;?page=Annotation&feature=fig|6666666.54620.peg.470&#39; target=_blank>fig|6666666.54620.peg.470</a>	yes	<input type=&#39;button&#39; class=&#39;button&#39; value=&#39;find&#39; onclick=&#39;window.open("?page=SearchGene&fr=Thiol:disulfide oxidoreductase related to ResA&organism=1496.1&subsystem=Biogenesis_of_c-type_cytochromes&template_gene=fig|6666666.54620.peg.470");&#39;>	no
Stress Response	Osmotic stress	Choline and Betaine Uptake and Betaine Biosynthesis	Choline binding protein A	<a href=&#39;?page=Annotation&feature=fig|6666666.54620.peg.3036&#39; target=_blank>fig|6666666.54620.peg.3036</a>	yes	<input type=&#39;button&#39; class=&#39;button&#39; value=&#39;find&#39; onclick=&#39;window.open("?page=SearchGene&fr=Choline binding protein A&organism=1496.1&subsystem=Choline_and_Betaine_Uptake_and_Betaine_Biosynthesis&template_gene=fig|6666666.54620.peg.3036");&#39;>	no
Stress Response	Osmotic stress	Choline and Betaine Uptake and Betaine Biosynthesis	L-proline glycine betaine ABC transport system permease protein ProV (TC 3.A.1.12.1)	<a href=&#39;?page=Annotation&feature=fig|6666666.54620.peg.1975&#39; target=_blank>fig|6666666.54620.peg.1975</a>	yes	<input type=&#39;button&#39; class=&#39;button&#39; value=&#39;find&#39; onclick=&#39;window.open("?page=SearchGene&fr=L-proline glycine betaine ABC transport system permease protein ProV (TC 3.A.1.12.1)&organism=1496.1&subsystem=Choline_and_Betaine_Uptake_and_Betaine_Biosynthesis&template_gene=fig|6666666.54620.peg.1975");&#39;>	no
Stress Response	Oxidative stress	Glutathione: Non-redox reactions	Hydroxyacylglutathione hydrolase (EC 3.1.2.6)	<a href=&#39;?page=Annotation&feature=fig|6666666.54620.peg.1524&#39; target=_blank>fig|6666666.54620.peg.1524</a>	yes	<input type=&#39;button&#39; class=&#39;button&#39; value=&#39;find&#39; onclick=&#39;window.open("?page=SearchGene&fr=Hydroxyacylglutathione hydrolase (EC 3.1.2.6)&organism=1496.1&subsystem=Glutathione:_Non-redox_reactions&template_gene=fig|6666666.54620.peg.1524");&#39;>	no
Stress Response	Oxidative stress	Oxidative stress	Ferroxidase (EC 1.16.3.1)	<a href=&#39;?page=Annotation&feature=fig|6666666.54620.peg.1263&#39; target=_blank>fig|6666666.54620.peg.1263</a>	yes	<input type=&#39;button&#39; class=&#39;button&#39; value=&#39;find&#39; onclick=&#39;window.open("?page=SearchGene&fr=Ferroxidase (EC 1.16.3.1)&organism=1496.1&subsystem=Oxidative_stress&template_gene=fig|6666666.54620.peg.1263");&#39;>	no
Stress Response	Oxidative stress	Oxidative stress	Iron-binding ferritin-like antioxidant protein	<a href=&#39;?page=Annotation&feature=fig|6666666.54620.peg.1263&#39; target=_blank>fig|6666666.54620.peg.1263</a>	yes	<input type=&#39;button&#39; class=&#39;button&#39; value=&#39;find&#39; onclick=&#39;window.open("?page=SearchGene&fr=Iron-binding ferritin-like antioxidant protein&organism=1496.1&subsystem=Oxidative_stress&template_gene=fig|6666666.54620.peg.1263");&#39;>	no
Stress Response	Oxidative stress	Oxidative stress	Non-specific DNA-binding protein Dps	<a href=&#39;?page=Annotation&feature=fig|6666666.54620.peg.1263&#39; target=_blank>fig|6666666.54620.peg.1263</a>	yes	<input type=&#39;button&#39; class=&#39;button&#39; value=&#39;find&#39; onclick=&#39;window.open("?page=SearchGene&fr=Non-specific DNA-binding protein Dps&organism=1496.1&subsystem=Oxidative_stress&template_gene=fig|6666666.54620.peg.1263");&#39;>	no
Sulfur Metabolism	Organic sulfur assimilation	Alkanesulfonate assimilation	ABC-type nitrate/sulfonate/bicarbonate transport system	permease component	<a href=&#39;?page=Annotation&feature=fig|6666666.54620.peg.2672&#39; target=_blank>fig|6666666.54620.peg.2672</a>	yes	<input type=&#39;button&#39; class=&#39;button&#39; value=&#39;find&#39; onclick=&#39;window.open("?page=SearchGene&fr=ABC-type nitrate/sulfonate/bicarbonate transport system	permease component&organism=1496.1&subsystem=Alkanesulfonate_assimilation&template_gene=fig|6666666.54620.peg.2672");&#39;>	no
Sulfur Metabolism	Organic sulfur assimilation	Alkanesulfonate assimilation	Alkanesulfonates ABC transporter ATP-binding protein	<a href=&#39;?page=Annotation&feature=fig|6666666.54620.peg.448&#39; target=_blank>fig|6666666.54620.peg.448</a>	<a href=&#39;?page=Annotation&feature=fig|6666666.54620.peg.1708&#39; target=_blank>fig|6666666.54620.peg.1708</a>	<a href=&#39;?page=Annotation&feature=fig|6666666.54620.peg.3564&#39; target=_blank>fig|6666666.54620.peg.3564</a>	yes	<input type=&#39;button&#39; class=&#39;button&#39; value=&#39;find&#39; onclick=&#39;window.open("?page=SearchGene&fr=Alkanesulfonates ABC transporter ATP-binding protein&organism=1496.1&subsystem=Alkanesulfonate_assimilation&template_gene=fig|6666666.54620.peg.448");&#39;>	no
Sulfur Metabolism	Organic sulfur assimilation	Alkanesulfonate assimilation	Alkanesulfonates transport system permease protein	<a href=&#39;?page=Annotation&feature=fig|6666666.54620.peg.447&#39; target=_blank>fig|6666666.54620.peg.447</a>	<a href=&#39;?page=Annotation&feature=fig|6666666.54620.peg.1709&#39; target=_blank>fig|6666666.54620.peg.1709</a>	yes	<input type=&#39;button&#39; class=&#39;button&#39; value=&#39;find&#39; onclick=&#39;window.open("?page=SearchGene&fr=Alkanesulfonates transport system permease protein&organism=1496.1&subsystem=Alkanesulfonate_assimilation&template_gene=fig|6666666.54620.peg.447");&#39;>	no
Sulfur Metabolism	Organic sulfur assimilation	Alkanesulfonate assimilation	Alkanesulfonates-binding protein	<a href=&#39;?page=Annotation&feature=fig|6666666.54620.peg.449&#39; target=_blank>fig|6666666.54620.peg.449</a>	<a href=&#39;?page=Annotation&feature=fig|6666666.54620.peg.1707&#39; target=_blank>fig|6666666.54620.peg.1707</a>	<a href=&#39;?page=Annotation&feature=fig|6666666.54620.peg.2675&#39; target=_blank>fig|6666666.54620.peg.2675</a>	yes	<input type=&#39;button&#39; class=&#39;button&#39; value=&#39;find&#39; onclick=&#39;window.open("?page=SearchGene&fr=Alkanesulfonates-binding protein&organism=1496.1&subsystem=Alkanesulfonate_assimilation&template_gene=fig|6666666.54620.peg.449");&#39;>	no
Virulence	Disease and Defense	Adhesion	Streptococcus pyogenes recombinatorial zone	Chaperonin (heat shock protein 33)	<a href=&#39;?page=Annotation&feature=fig|6666666.54620.peg.1981&#39; target=_blank>fig|6666666.54620.peg.1981</a>	yes	<input type=&#39;button&#39; class=&#39;button&#39; value=&#39;find&#39; onclick=&#39;window.open("?page=SearchGene&fr=Chaperonin (heat shock protein 33)&organism=1496.1&subsystem=Streptococcus_pyogenes_recombinatorial_zone&template_gene=fig|6666666.54620.peg.1981");&#39;>	no
Virulence	Disease and Defense	Bacteriocins	ribosomally synthesized antibacterial peptides	Bacitracin Stress Response	ABC transporter ATP-binding protein YvcR	<a href=&#39;?page=Annotation&feature=fig|6666666.54620.peg.500&#39; target=_blank>fig|6666666.54620.peg.500</a>	<a href=&#39;?page=Annotation&feature=fig|6666666.54620.peg.507&#39; target=_blank>fig|6666666.54620.peg.507</a>	<a href=&#39;?page=Annotation&feature=fig|6666666.54620.peg.1015&#39; target=_blank>fig|6666666.54620.peg.1015</a>	<a href=&#39;?page=Annotation&feature=fig|6666666.54620.peg.1023&#39; target=_blank>fig|6666666.54620.peg.1023</a>	<a href=&#39;?page=Annotation&feature=fig|6666666.54620.peg.1703&#39; target=_blank>fig|6666666.54620.peg.1703</a>	yes	<input type=&#39;button&#39; class=&#39;button&#39; value=&#39;find&#39; onclick=&#39;window.open("?page=SearchGene&fr=ABC transporter ATP-binding protein YvcR&organism=1496.1&subsystem=Bacitracin_Stress_Response&template_gene=fig|6666666.54620.peg.500");&#39;>	no
Virulence	Disease and Defense	Bacteriocins	ribosomally synthesized antibacterial peptides	Bacitracin Stress Response	ABC transporter permease protein YvcS	<a href=&#39;?page=Annotation&feature=fig|6666666.54620.peg.1702&#39; target=_blank>fig|6666666.54620.peg.1702</a>	yes	<input type=&#39;button&#39; class=&#39;button&#39; value=&#39;find&#39; onclick=&#39;window.open("?page=SearchGene&fr=ABC transporter permease protein YvcS&organism=1496.1&subsystem=Bacitracin_Stress_Response&template_gene=fig|6666666.54620.peg.1702");&#39;>	no
Virulence	Disease and Defense	Bacteriocins	ribosomally synthesized antibacterial peptides	Bacitracin Stress Response	Bacitracin export ATP-binding protein BceA	<a href=&#39;?page=Annotation&feature=fig|6666666.54620.peg.1779&#39; target=_blank>fig|6666666.54620.peg.1779</a>	<a href=&#39;?page=Annotation&feature=fig|6666666.54620.peg.1950&#39; target=_blank>fig|6666666.54620.peg.1950</a>	yes	<input type=&#39;button&#39; class=&#39;button&#39; value=&#39;find&#39; onclick=&#39;window.open("?page=SearchGene&fr=Bacitracin export ATP-binding protein BceA&organism=1496.1&subsystem=Bacitracin_Stress_Response&template_gene=fig|6666666.54620.peg.1779");&#39;>	no
Virulence	Disease and Defense	Bacteriocins	ribosomally synthesized antibacterial peptides	Tolerance to colicin E2	Colicin E2 tolerance protein CbrC-like protein	<a href=&#39;?page=Annotation&feature=fig|6666666.54620.peg.1850&#39; target=_blank>fig|6666666.54620.peg.1850</a>	yes	<input type=&#39;button&#39; class=&#39;button&#39; value=&#39;find&#39; onclick=&#39;window.open("?page=SearchGene&fr=Colicin E2 tolerance protein CbrC-like protein&organism=1496.1&subsystem=Tolerance_to_colicin_E2&template_gene=fig|6666666.54620.peg.1850");&#39;>	no
Virulence	Disease and Defense	Resistance to antibiotics and toxic compounds	Beta-lactamase	Beta-lactamase repressor BlaI	<a href=&#39;?page=Annotation&feature=fig|6666666.54620.peg.2302&#39; target=_blank>fig|6666666.54620.peg.2302</a>	yes	<input type=&#39;button&#39; class=&#39;button&#39; value=&#39;find&#39; onclick=&#39;window.open("?page=SearchGene&fr=Beta-lactamase repressor BlaI&organism=1496.1&subsystem=Beta-lactamase&template_gene=fig|6666666.54620.peg.2302");&#39;>	no
Virulence	Disease and Defense	Resistance to antibiotics and toxic compounds	Cobalt-zinc-cadmium resistance	Cobalt-zinc-cadmium resistance protein CzcD	<a href=&#39;?page=Annotation&feature=fig|6666666.54620.peg.2935&#39; target=_blank>fig|6666666.54620.peg.2935</a>	yes	<input type=&#39;button&#39; class=&#39;button&#39; value=&#39;find&#39; onclick=&#39;window.open("?page=SearchGene&fr=Cobalt-zinc-cadmium resistance protein CzcD&organism=1496.1&subsystem=Cobalt-zinc-cadmium_resistance&template_gene=fig|6666666.54620.peg.2935");&#39;>	no
Virulence	Disease and Defense	Resistance to antibiotics and toxic compounds	Cobalt-zinc-cadmium resistance	Probable Co/Zn/Cd efflux system membrane fusion protein	<a href=&#39;?page=Annotation&feature=fig|6666666.54620.peg.2722&#39; target=_blank>fig|6666666.54620.peg.2722</a>	yes	<input type=&#39;button&#39; class=&#39;button&#39; value=&#39;find&#39; onclick=&#39;window.open("?page=SearchGene&fr=Probable Co/Zn/Cd efflux system membrane fusion protein&organism=1496.1&subsystem=Cobalt-zinc-cadmium_resistance&template_gene=fig|6666666.54620.peg.2722");&#39;>	no
Virulence	Disease and Defense	Resistance to antibiotics and toxic compounds	Copper homeostasis	Copper chaperone	<a href=&#39;?page=Annotation&feature=fig|6666666.54620.peg.74&#39; target=_blank>fig|6666666.54620.peg.74</a>	yes	<input type=&#39;button&#39; class=&#39;button&#39; value=&#39;find&#39; onclick=&#39;window.open("?page=SearchGene&fr=Copper chaperone&organism=1496.1&subsystem=Copper_homeostasis&template_gene=fig|6666666.54620.peg.74");&#39;>	no
Virulence	Disease and Defense	Resistance to antibiotics and toxic compounds	Copper homeostasis	Cu(I)-responsive transcriptional regulator	<a href=&#39;?page=Annotation&feature=fig|6666666.54620.peg.379&#39; target=_blank>fig|6666666.54620.peg.379</a>	yes	<input type=&#39;button&#39; class=&#39;button&#39; value=&#39;find&#39; onclick=&#39;window.open("?page=SearchGene&fr=Cu(I)-responsive transcriptional regulator&organism=1496.1&subsystem=Copper_homeostasis&template_gene=fig|6666666.54620.peg.379");&#39;>	no
Virulence	Disease and Defense	Resistance to antibiotics and toxic compounds	Multidrug Resistance Efflux Pumps	Multidrug and toxin extrusion (MATE) family efflux pump YdhE/NorM	homolog	<a href=&#39;?page=Annotation&feature=fig|6666666.54620.peg.3057&#39; target=_blank>fig|6666666.54620.peg.3057</a>	yes	<input type=&#39;button&#39; class=&#39;button&#39; value=&#39;find&#39; onclick=&#39;window.open("?page=SearchGene&fr=Multidrug and toxin extrusion (MATE) family efflux pump YdhE/NorM	homolog&organism=1496.1&subsystem=Multidrug_Resistance_Efflux_Pumps&template_gene=fig|6666666.54620.peg.3057");&#39;>	no
Virulence	Disease and Defense	Resistance to antibiotics and toxic compounds	Multidrug Resistance Efflux Pumps	Multidrug-efflux transporter	major facilitator superfamily (MFS) (TC 2.A.1)	<a href=&#39;?page=Annotation&feature=fig|6666666.54620.peg.922&#39; target=_blank>fig|6666666.54620.peg.922</a>	<a href=&#39;?page=Annotation&feature=fig|6666666.54620.peg.923&#39; target=_blank>fig|6666666.54620.peg.923</a>	yes	<input type=&#39;button&#39; class=&#39;button&#39; value=&#39;find&#39; onclick=&#39;window.open("?page=SearchGene&fr=Multidrug-efflux transporter	major facilitator superfamily (MFS) (TC 2.A.1)&organism=1496.1&subsystem=Multidrug_Resistance_Efflux_Pumps&template_gene=fig|6666666.54620.peg.922");&#39;>	no
Virulence	Disease and Defense	Resistance to antibiotics and toxic compounds	Zinc resistance	Response regulator of zinc sigma-54-dependent two-component system	<a href=&#39;?page=Annotation&feature=fig|6666666.54620.peg.2008&#39; target=_blank>fig|6666666.54620.peg.2008</a>	yes	<input type=&#39;button&#39; class=&#39;button&#39; value=&#39;find&#39; onclick=&#39;window.open("?page=SearchGene&fr=Response regulator of zinc sigma-54-dependent two-component system&organism=1496.1&subsystem=Zinc_resistance&template_gene=fig|6666666.54620.peg.2008");&#39;>	no
